# Supplementary material for: Challenges in developing methods for quantifying the effects of weather and climate on water-associated diseases: A systematic review
Source: PLoS Negl Trop Dis. 2017 Jun 12;11(6):e0005659. doi: 10.1371/journal.pntd.0005659 (PMC5481148; doi:10.1371/journal.pntd.0005659)
Supplement: S1 Table — (XLSX) [file pntd.0005659.s003.xlsx]

## Sheet: models_only
Authors	Title	Source	Year	Pathogen	Specific technical keywords and technical expression used in the paper	General methods used in the paper
Wang Y. ; Cao, J.	Global stability of a multiple infected compartments model for waterborne diseases	Communications in Nonlinear Science and Numerical Simulation	2014	Generic Water-Borne Pathogens	Compartmental Model; Person-to-Person Transmission; Stability Analysis; SIWR; R0; Global Stability; Multiple Infected Compartments; Lyapunov Function; M-matrices; Person-to-Environment Transmission; Fast–Slow System; Quasi-Steady State Approximation; Global Attractivity; LaSalle's Invariance Principle; Disease-Free Equilibrium; Endemic Equilibrium; SIR;	Basic Reproductive Number; Stability Analysis;Compartmental Model with Person-to-Person Transmission	From Systematic Search
Mari L.; Casagrandi R.; Bertuzzo E. ; Rinaldo A.; Gatto M.	Floquet theory for seasonal environmental forcing of spatially explicit waterborne epidemics	theoretical ecology	2014	Vibrio cholerae	Floquet theory; Compartmental Model; Optimal Channel Network; Biased Random Walk; Oriented Graph; Gravity Model ; Human Mobility; Attack Ratio	Compartmental Model; Network Analysis; Stability Analysis; Human Mobility	Knonw to the authors
Dewan A.M.; Corner R.; Hashizume M.; Ongee E.T.	Typhoid Fever and Its Association with Environmental Factors in the Dhaka Metropolitan Area of Bangladesh: A Spatial and Time-Series Approach	PLoS Neglected Tropical Diseases	2013	Salmonella	GIS; Descriptive Statistics; Nonparametric Statistical Analysis; Geographically Weighted Regression; Ordinary Least Squares; Queen's Case Contiguity ; AIC; Cluster Mapping; Empirical Bayesian Smoothing Technique; Moran's I; Spatial Autocorrelation; Local Indicators of Spatial Association; Monte Carlo Randomizations; Generalised Linear Poisson; Fourier Terms; Natural Cubic Splines; Linear Threshol…	Cluster Analysis/Spatial Correlation Analysis;GIS;Time Series Regression with Autoregressive Models; Time Series Regression; Bayesian Approach/Markov Chain Monte Carlo	From Systematic Search
Akanda A. S.; Jutla A. S.; Gute D. M.; Sack R. B.; Alam M. ;Huq A. ; Colwell R. R.; Islam, S.	Population vulnerability to biannual cholera outbreaks and associated macro-scale drivers in the Bengal Delta	American Journal of Tropical Medicine and Hygiene	2013	Vibrio cholerae	Hydrologic Model; Advection-Dispersion; GIS; Nedbor-Afrstromnings Model; Saint Venant Equations; Pearson's r; Cross-Correlation;	Hydrodynamic Model; Multivariate Statistical Model; Correlation Analysis	From Systematic Search
Alexander K. A.; Carzolio M. ; Goodin D. ; Vance E.	Climate Change is Likely to Worsen the Public Health Threat of Diarrheal Disease in Botswana	International Journal of Environmental Research and Public Health	2013	Diarrheal Pathogens	Time Series Regression with Autoregressive Models; Inverse Distance Weighted; GIS; Stepwise Regression; BIC; ANCOVA; Autoregressive Model; ANOVA; Time-Lag;	Time Series Regression with Autoregressive Models; GIS; Analysis of Variance;	From Systematic Search
Ali M.; Kim D.R.; Yunus M.; Emch M.	Time Series Regression with Autoregressive Models of Cholera in Matlab, Bangladesh, during 1988-2001	Journal of Health, Population and Nutrition	2013	Vibrio cholerae	Time Series Regression with Autoregressive Models; SARIMA; Box-Jenkins Modelling; Variance-Stabilizing Transformation; Mean-Range Plot; Non-Seasonal Autoregressive Model; Unit Root Test; ACF; PACF; AIC; Ljung-Box Test; Significance of the Parameters; Maximum Likelihood; ADF; RMSE Criterion	Time Series Regression with Autoregressive Models	From Systematic Search
Beaudeau P.; Zeghnoun A.; Corso M.; Lefranc A. ;Rambaud, L.	A time series study of gastroenteritis and tap water quality in the Nantes area, France, 2002-2007	Journal of Exposure Science and Environmental Epidemiology	2013	Generic Water-Borne Pathogens	Time Series Regression with Autoregressive Models; Quasi-Poisson Distribution; Log-Link Function; Poisson Regression; GAM; Penalized Cubic Regression Spline; PACF; Auto Regressive Term;Time-Lag; Tensor Product;	Time Series Regression with Autoregressive Models; Time Series Regression;	From Systematic Search
Eisenberg, Marisa C. Kujbida, Gregory Tuite, Ashleigh R. Fisman, David N. Tien, Joseph H.	Examining rainfall and cholera dynamics in Haiti using statistical and dynamic modeling approaches	Epidemics	2013	Vibrio cholerae	Cross-over Analysis; Distributed Lag-Nonlinear Models; Compartmental Model (No Feedback); Cross-Basis Functions; Harvesting; Time-Lag; Quasi-Poisson Distribution; Granger Causality Wald Test; Conditional Logistic Regression Model; Odds Ratio; SIWR	Time Series Regression;Compartmental Model;Descriptive Statistics	Knonw to the authors
Jutla, Antarpreet Whitcombe, Elizabeth Hasan, Nur Haley, Bradd Akanda, Ali Huq, Anwar Alam, Munir Sack, R. Bradley Colwell, Rita	Environmental factors influencing epidemic cholera	American Journal of Tropical Medicine and Hygiene	2013	Vibrio cholerae	Odds of Occurrence; Odds Ratios; Thresholds; Descriptive Statistics; Time-Lag; Spearman Rank Correlation	Descriptive Statistics;	Knonw to the authors
Lal A.; Ikeda T.; French N.; Baker M. G.; Hales S	Climate Variability, Weather and Enteric Disease Incidence in New Zealand: Time Series Regression with Autoregressive Models	plos one	2013	Campylobacter; Salmonella; Cryptosporidium; Giardia	SARIMA; Mutivariate SARIMA; ADF; AIC; ACF; PACF; Portmanteau Test; Diebold- Mariano Test; Moving-Average Model; Descriptive Statistics; Spearman's Rank Cross Correlation;	Time Series Regression with Autoregressive Models; Time Series Regression;	From Systematic Search
Righetto L.; Bertuzzo E.; Mari L.; Schild E.; Casagrandi R.; Gatto M.; Rodriguez-Iturbe I.; Rinaldo A.	Rainfall mediations in the spreading of epidemic cholera	Advances in Water Resources	2013	Vibrio cholerae	SIRB; Hyperinfectivity; Marked Poisson Process; Human Mobility; Hydrology; Spatial Compartmental Model; Ecohydrology; Force of Infection; Gravity Model; Person-to-Environment Transmission; AIC; MCMC; Cluster Analysis; Multivariate Poisson Rainfall Generator	Human Mobility; Hydrodynamic Model; Compartmental Model;Spatial Compartmental Model with Person-to-Person Transmission; Bayesian Approach/Markov Chain Monte Carlo	From Systematic Search
Schrader, M. ; Hauffe, T. ; Zhang, ZhiJie ; Davis, G. M. ; Jopp, F. ; Remais, J. V. ; Wilke, T.	Spatially explicit modeling of schistosomiasis risk in eastern China based on a synthesis of epidemiological, environmental and intermediate host genetic data	PLoS Neglected Tropical Diseases	2013	Schistosoma japonicum	Spatially-Explicit Population-Genetic; High-Resolution Ecological Data; Multivariate Regression Trees; Analysis of Molecular Variance; Nucleotide Diversity; Tajima-Nei-distance; Haplotype Diversity; Haplotype Divergence; Morisita-Horn Index; Maximum Entropy; Conservative Pearson's r; Distance Matrix of Pairwise Nucleotide Differences; Phi coefficient; Inverse Distance Weighting; AUC;	Environmental Niche Model; Machine Learning;	From Systematic Search
Shuai, Z. ; Heesterbeek, J. A. ; van den Driessche, P.	Extending the type reproduction number to infectious disease control targeting contacts between types	Journal of Mathematical Biology	2013	Vibrio cholerae; Generic Water-Borne Pathogens	Type Reproduction Number; Target Reproduction Number; Next Generation Matrix; SIRSP Model;Walks on Digraph; Digraph;Reproduction Number;	Compartmental Model; Basic Reproductive Number;	From Systematic Search
Alam, N.; Lindeboom, W.; Begum, D.; Streatfield, P. K.	The association of weather and mortality in Bangladesh from 1983-2009	Glob Health Action	2012	Generic Water-Borne Pathogens	Poisson Regression; Cubic Spline; Generalised Additive Poisson Regression; GAM; Relative Risk; GAM; Time-Lag;	Time Series Regression;	From Systematic Search
Chadsuthi, S.; Modchang, C.; Lenbury, Y.; Iamsirithaworn, S.; Triampo, W.	Modeling seasonal leptospirosis transmission and its association with rainfall and temperature in Thailand using time-series and ARIMAX analyses	Asian Pacific Journal of Tropical Medicine	2012	Leptospira	ARIMA; Autoregressive Model; ARIMAX; ACF; Differencing Order; Dickey-Fuller Test; PACF; AIC; Root Mean Square Error; Cross Correlation Function;Time-Lag;Correlation Analysis;Cross-Correlation;	Time Series Regression with Autoregressive Models;	From Systematic Search
Chen, M. J.; Lin, C. Y.; Wu, Y. T.; Wu, P. C.; Lung, S. C.; Su, H. J.	Effects of extreme precipitation to the distribution of infectious diseases in Taiwan, 1994-2008	plos one	2012	Generic Water-Borne Pathogens	GIS; Pearson'r; Adjusted Relative Risks; Trend Tests; Ordinary Kriging Geo-Statistical; Poisson Regression; GAM;GAMM; Poisson Regression; Pearson Product-Moment Correlation;Time-Lag; Spline;	Spatial Time Series Regression;Time Series Regression; GIS	From Systematic Search
Devipriya G.; Kalaivani K.	Optimal Control of Multiple Transmission of Water-Borne Diseases	Hindawi Publishing Corporation International Journal of Mathematics and Mathematical Sciences	2012	Generic Water-Borne Pathogens	Optimal Control Theory; Objective Functional; Pontryagin's Maximum Principle; Compartmental Model; SIWR; Person-to-Person Transmission;	Compartmental Model with Person-to-Person Transmission; Optimal Control Theory;	From Systematic Search
Gatto, M.; Mari, L.; Bertuzzo, E.; Casagrandi, R.; Righetto, L.; Rodriguez-Iturbe, I.; Rinaldo, A.	Generalised reproduction numbers and the prediction of patterns in waterborne disease	PNAS	2012	Vibrio cholerae; Generic Water-Borne Pathogens	Spatial Compartmental Model; Hydrodynamic Model; Human Mobility; Stability Analysis; Local R0; Next Generation Matrix ; Bifurcation Analysis; Transcritical Bifurcation; Compartmental Model; Generalised Reproduction Matrix; Gravity Model; Sensitivity Analysis; MCMC; Coefficients of Determination; Peano Network; Zipf's law; Small-World; Scale-Free Graphs; Network Analysis; Biased Random Walk; Gener…	Spatial Compartmental Model; Hydrodynamic Model; Human Mobility; Stability Analysis; Basic Reproductive Number; Network Analysis; Bayesian Approach/Markov Chain Monte Carlo	From Systematic Search
Grace, D.; Monda, J.; Karanja, N.; Randolph, T. F.; Kang'ethe, E. K.	Participatory probabilistic assessment of the risk to human health associated with cryptosporidiosis from urban dairying in Dagoretti, Nairobi, Kenya	Tropical Animal Health and Production	2012	Cryptosporidium	Participatory Risk Analysis; Participatory Mapping; Exposure Pathways; Fault Tree Model; Stochastic Simulation; Monte Carlo Simulation; Latin Hypercube Sampling; Beta Distribution;PERT Distribution; Expert Opinion; Sensitivity Analysis; Questionnaires; Cross-Sectional Study; Cross-Sectional Survey; Survey; Quantitative Microbial Risk Assessment;	Partecipatory Modelling; Simulations/Agent Based Model;Survey/Surveillance/Sampling	From Systematic Search
Lau, C. L.; Clements, A. C. A.; Skelly, C.; Dobson, A. J.; Smythe, L. D.; Weinstein, P.	Leptospirosis in American Samoa - estimating and mapping risk using environmental data	PLoS Neglected Tropical Diseases	2012	Leptospira	Multivariate Logistic Regression Analysis; GIS; Spatial Analysis; Kulldorff's scan statistic ; Bernoulli Model; Univariate Logistic Regression Analysis; Stepwise Regression; AIC; AUC	Spatial Time Series Regression;Time Series Regression; Cluster Analysis/Spatial Correlation Analysis; GIS;	From Systematic Search
Leyk S.; Norlund P. U.; Nuckols J. R.	Robust assessment of spatial non-stationarity in model associations related to pediatric mortality due to diarrheal disease in Brazil	Spatial and Spatio-temporal Epidemiology	2012	Diarrheal Pathogens	Geographically Weighted Regression; Generalised Geographically Weighted Regression; Poisson Model; Max-p Algorithm; AIC; Varying Coefficient Model; Cluster Analysis;GLM;AIC;Stepwise Regression;k-means Cluster Analysis; Poisson-adjusted GLM; Log-Likelihood; Gaussian; Maximum Likelihood;Poisson GLM; Local Indicators of Spatial Associations; Rook Contiguity; Bivariate Local Indicators of Spatial Ass…	Spatial Time Series Regression;Time Series Regression; Cluster Analysis/Spatial Correlation Analysis;	From Systematic Search
Mari L.; Bertuzzo E.; Righetto L.; Casagrandi R.; Gatto M.; Rodriguez-Iturbe I.; Rinaldo A.	On the role of human mobility in the spread of cholera epidemics: Towards an epidemiological movement ecology	Ecohydrology	2012	Vibrio cholerae	Gravity Model; Network Model; Sensitivity Analysis; Human Mobility; R0; Optimal Channel Network;Compartmental Model; SIB;Hydrodynamic Model; Person-to-Environment Trasmission; R0; Hydrological Transport;	Compartmental Model; Network Analysis;Human Mobility; Hydrodynamic Model;Spatial Compartmental Model with Person-to-Person Transmission;Basic Reproductive Number;	From Systematic Search
Mari, L.; Bertuzzo, E.; Righetto, L.; Casagrandi, R.; Gatto, M.; Rodriguez-Iturbe, I.; Rinaldo, A.	Modelling cholera epidemics: The role of waterways, human mobility and sanitation	Journal of the Royal Society Interface	2012	Vibrio cholerae	Gravity Model; Network Model; Multi-Layer Networks; Long-Distance Dispersal; Exposure Model; Contamination Rate Model; MCMC; Hydrological Transport; Person-to-Environment Trasmission; SIB;R0;	Network Analysis; Models Comprising Exposure-Response Relationship;Human Mobility; Hydrodynamic Model;Spatial Compartmental Model with Person-to-Person Transmission;Basic Reproductive Number; Bayesian Approach/Markov Chain Monte Carlo	From Systematic Search
McCormick B. J. J.; Alonso W. J.; Miller M. A.	An exploration of spatial patterns of seasonal diarrhoeal morbidity in Thailand	Epidemiology and Infection	2012	Diarrheal Pathogens	Spatially Panel Regression;Inverse Distance; Fourier Terms; Spatial Panel Model;Time-Lag;	Spatial Time Series Regression;Time Series Regression;	From Systematic Search
Reiner, R. C., Jr.; King, A. A.; Emch, M.; Mohammad, Yunus; Faruque, A. S. G.; Pascual, M.;	Highly localized sensitivity to climate forcing drives endemic cholera in a megacity	PNAS	2012	Vibrio cholerae	Inhomogeneous Markov Chain; Probabilistic Model; Multidimensional Inhomogeneous Markov Chain; Barrier Method; Finite-State Markov Chain; Nelder-Mead Simplex Algorithm;Likelihood-Ratio Test;	Multidimensional Inhomogeneous Markov Chain; Probabilistic Model;	From Systematic Search
Righetto, L.; Casagrandi, R.; Bertuzzo, E.; Mari, L.; Gatto, M.; Rodriguez-Iturbe, I.; Rinaldo, A.	The role of aquatic reservoir fluctuations in long-term cholera patterns	Epidemics	2012	Vibrio cholerae	Spatial Compartmental Model; SIB; SIRBW; Bifurcation Analysis; Chaotic Behaviour; Power Spectrum; Seasonally Forced Model; Chaotic Time-Series; Attractors;Hydrodynamic Model; Person-to-Environment Trasmission; Ecohydrology; R0;Spectral Analysis; Stability Analysis for Periodic Systems;	Hydrodynamic Model; Stability Analysis;Spatial Compartmental Model with Person-to-Person Transmission	From Systematic Search
Rinaldo A.; Bertuzzo E.; Mari L. ; Righetto L. ; Blokesch M.; Gatto M. ; Casagrandi R.; Murray M.; Vesenbeckh S. M.; Rodriguez-Iturbe I.	Reassessment of the 2010-2011 Haiti cholera outbreak and rainfall-driven multiseason projections	PNAS	2012	Vibrio cholerae	Compartmental Model; Hydrodynamic Model; Biased Random Walk; Human Mobility; MCMC; AIC; Hyperinfectivity; Multiple Water Compartment; Person-to-Environment Trasmission; Ecohydrology	Hydrodynamic Model;Human Mobility; Compartmental Model with Person-to-Person Transmission; Bayesian Approach/Markov Chain Monte Carlo	From Systematic Search
Robertson C.; Nelson T. A.; Stephen, C	Spatial epidemiology of suspected clinical leptospirosis in Sri Lanka	Epidemiology & Infection	2012	Leptospira	Spatial Analysis; GIS; Cluster Analysis; Index of Cluster-Adjusted Risk; Cross-Correlation; Log-Linear Regression Model; Scan Statistics; Monte Carlo Randomization; Poisson Probability Model;Clusters of Rapidly Increasing Risk;Logistic Regression; Odds Ratio; Time-Lag; Correlation Analysis;	Cluster Analysis/Spatial Correlation Analysis; Spatial Time Series Regression;Time Series Regression; GIS; Correlation Analysis;	From Systematic Search
Banakar, V.; Constantin de Magny, G.; Jacobs, J.; Murtugudde, R.; Huq, A.; Wood, R. J. Colwell, R. R.	Temporal and spatial variability in the distribution of Vibrio vulnificus in the Chesapeake Bay: a hindcast study	EcoHealth	2011	Vibrio Vulnificus	Hindcast; Logistic Regression;Chesapeake Bay Ecological Prediction System; Logit Model; Bootstrapping Analysis; Chesapeake Bay Regional Ocean Modeling System; Empirical Habitat Model; Logistic Regression;	Integrated, Modular Empirical/Bio-Physical Model; Time Series Regression;	From Systematic Search
Desvars, A.; Jego, S.; Chiroleu, F.; Bourhy, P.; Cardinale, E.; Michault, A.	Seasonality of human leptospirosis in Reunion Island (Indian Ocean) and its association with meteorological data	Plos ONE	2011	Leptospira	Time Series Regression with Autoregressive Models; ACF; PACF; ADF; ARIMAX; Cross Correlation Function; Time-Lag; AIC;	Time Series Regression with Autoregressive Models;	From Systematic Search
Fox, N. J.; White, P. C. L.; McClean, C. J.; Marion, G.; Evans, A.; Hutchings, M. R.	Predicting impacts of climate change on Fasciola hepatica risk	Plos ONE	2011	Fasciola hepatica	Ollerenshaw Index; Hargreaves Equation; Evapo-transpiration; GAM; GIS; Spatial Risk Maps; Generalised Cross Validation	GIS; Time Series Regression; Spatial Time Series Regression	From Systematic Search
Gautam, R.; Bani-Yaghoub, M.; Neill, W. H.; Döpfer, D.; Kaspar, C.; Ivanek, R.	Modeling the effect of seasonal variation in ambient temperature on the transmission dynamics of a pathogen with a free-living stage: example of Escherichia coli O157:H7 in a dairy herd	Preventive Veterinary Medicine	2011	Escherichia coli	Metapopulation Pathogen Model; Compartmental Model; SIS;Dose-Response Model; Bacterial Growth Model;Sensitivity Analysis	Compartmental Model; Models Comprising Exposure-Response Relationship;	From Systematic Search
Hashizume M.; Faruque, A. S. G.; Terao, T.; Yunus M.; Streatfield, K.; Yamamoto T.; Moji K.	The Indian Ocean Dipole and Cholera Incidence in Bangladesh: A Time-Series Analysis	Environmental Health Perspectives	2011	Vibrio cholerae	Time Series Regression with Autoregressive Models; Regression Analysis;Negative Binomial Model; Indian Ocean Dipole; GLM ; Autoregressive Model; Linear Threshold Models;Time-Lag;	Time Series Regression with Autoregressive Models; Time Series Regression; Threshold Models;	From Systematic Search
Hii, Y. L.; Rocklov, J.; Nawi, N.	Short Term Effects of Weather on Hand, Foot and Mouth Disease	plos one	2011	Different Enteroviruses (Hand, foot and mouth disease)	Time Series Regression with Autoregressive Models;Regression Analysis; Poisson Regression; Relative Risk; Natural Cubic Splines; Sensitivity Analysis; Time-Lag; Collinearity; Exposure-Response Model;Autoregressive Model; AIC; Predicted Residuals; PACF; Scatter Plot; Normality Tests; Histogram of Residuals;Stepwise Regression; Time-Lag	Time Series Regression with Autoregressive Models; Time Series Regression;	From Systematic Search
Mwasa, A.; Tchuenche, J. M.	Mathematical analysis of a cholera model with public health interventions	Biosystems	2011	Vibrio cholerae	Compartmental Model; R0; Global Stability; Local Stability;Sensitivity Analysis;Next Generation Matrix;	Compartmental Model; Stability Analysis; Basic Reproductive Number	From Systematic Search
Okhmatovskaia, A.; Verma, A.; Jauvin, C.; Barbeau, B.; Allard, R.; Buckeridge, D.	A simulation study quantifying the benefits of early intervention in a cryptosporidium outbreak	American Journal of Epidemiology	2011	Cryptosporidium	ABM; Dose-Response Model;	Simulations/Agent Based Model; Models Comprising Exposure-Response Relationship;Hydrodynamic Model; Human Mobility;	From Systematic Search
Parham, P. E.; Michael, E.	Outbreak properties of epidemic models: the roles of temporal forcing and stochasticity on pathogen invasion dynamics	Journal of Theoretical Biology	2011	Generic Water-Borne Pathogens	Compartmental Model; SIR; SEIR; Stochastic Compartmental Model; R0; Temporal Forcing; Master Equation; Forced Compartmental Model;	Compartmental Model; Basic Reproductive Number;	From Systematic Search
Reyburn, R.; Kim, D. R.; Emch, M.; Khatib, A.; Seidlein, L. von; Ali, M.	Climate variability and the outbreaks of cholera in Zanzibar, East Africa: a Time Series Regression with Autoregressive Models	American Society of Tropical Medicine and Hygiene	2011	Vibrio cholerae	Univariate Analysis; Multivariate Analysis; Cross-Correlation Analysis; SARIMA; ACF; PACF; Seasonal Differencing; AIC; RMS Error Criterion; Multicollinearity; Stepwise Regression;; Autoregressive Model; Multivariate Autoregressive Model; Time-Lag;	Time Series Regression with Autoregressive Models;	From Systematic Search
Bertuzzo, E.; Casagrandi, R.; Gatto, M.; Rodriguez-Iturbe, I.; Rinaldo, A.	On spatially explicit models of cholera epidemics	Journal of the Royal Society Interface	2010	Vibrio cholerae	SIR; Optimal Channel Network; Peano Network ; SIB; Spreading Velocity; Epidemic Time Scale; Similarity Index; Heterogeneous Network; Zipf's Probability Distribution; Travelling Waves; Scaling Laws; Compartmental Model ; Biased Random Walk; Oriented Graphs; R0	Network Analysis; Basic Reproductive Number; Spatial Compartmental Model; Human Mobility;Basic Reproductive Number;	From Systematic Search
Britton, Emma Hales, Simon Venugopal, Kamalesh Baker, Michael G.	The impact of climate variability and change on cryptosporidiosis and giardiasis rates in New Zealand	Journal of Water and Health	2010	Cryptosporidium; Giardia	GIS;Regression Analysis;Negative Binomial Model;Multicollinearity; Regression Analysis;	GIS;Time Series Regression; Descriptive Statistics	Knonw to the authors
Chou, W. C.; Wu, J. L.; Wang, Y. C.; Huang, H.; Sung, F. C.; Chuang, C. Y.	Modeling the impact of climate variability on diarrhea-associated diseases in Taiwan (1996-2007)	Science of the Total Environment	2010	Diarrheal Pathogens	Poisson Regression; Autoregressive Terms; Time-Lag; Spearman's Correlation; Excess Risk; Seasonality; Long-Term Trends;Descriptive Statistics;	Time Series Regression with Autoregressive Models; Time Series Regression;Descriptive Statistics;	From Systematic Search
Drayna, Patrick McLellan, Sandra L Simpson, Pippa Li, Shun-Hwa Gorelick, Marc H	Association between rainfall and pediatric emergency department visits for acute gastrointestinal illness	Environmental health perspectives	2010	Acute Gastrointestinal Illness	ARMA; Surveillance; Time Series Regression with Autoregressive Models; Time-Lag; AIC;BIC; Maximum Likelihood; ACF; Inverse ACF; PACF; White Noise Probability for Residuals; Residual Normality Plot; Regression Analysis; Time Series Regression;	Survey/Surveillance/Sampling; Time Series Regression with Autoregressive Models; Time Series Regression;	Knonw to the authors
Hu, W.; Mengersen, K.; Fu, S. Y.; Tong, S.	The use of ZIP and CART to model cryptosporidiosis in relation to climatic variables	International Journal of Biometeorology	2010	Cryptosporidium	Zero Inflated Poisson Model; Classification; Regression tree; Classification and Regression Tree Model; Cross Correlation Function; Time-Lag; Autoregressive Terms; Binary Recursive Partitioning; Relative Risk ;Vuong Test; Lags Moving Average; Descriptive Analysis; Relative Risk; Poisson model;	Time Series Regression; Machine Learning; Time Series Regression with Autoregressive Models	From Systematic Search
Rind, E Pearce, J	The spatial distribution of campylobacteriosis in New Zealand, 1997-2005	Epidemiology and infection	2010	Campylobacter	Multiple Linear Regression; Seasonal Grouping; Moran's I; Kolmogorov–Smirnov Test; Durban–Watson Statistic; Multivariate Modelling;	Time Series Regression; Multivariate Statistical Model; GIS	Knonw to the authors
Sudat, S. E. K.; Carlton, E. J.; Seto, E. Y. W.; Spear, R. C.; Hubbard, A. E.	Using variable importance measures from causal inference to rank risk factors of schistosomiasis infection in a rural setting in China	Epidemiologic Perspectives and Innovations	2010	Schistosoma japonicum	Semi-Parametric Methods; Machine Learning ; Semi-Parametric Variable Importance;Monte Carlo Re-Sampling; Non-Parametric Bootstrap; Log-Linear Regression; Poisson Regression;Huber/White Sandwich Estimator; Confounders; Inverse Probability of Censoring Weighted; Variable Importance;Poisson Log-Linear Model; Multivariable Regression	Machine Learning ; Time Series Regression;	From Systematic Search
Teschke, K.; Bellack, N.; Shen, H.; Atwater, J.; Chu, R.; Koehoorn, M.; MacNab, Y. C.; Schreier, H.; Isaac-Renton, J. L.	Water and sewage systems, socio-demographics, and duration of residence associated with endemic intestinal infectious diseases: a cohort study	BMC public health	2010	Generic Water-Borne Pathogens	Unconditional Logistic Regression; Cox Proportional Hazards; Poisson Regression; Mixed Effects Logistic Regression; Logistic Regression; Generalised Estimating Equation; Incidence Rates; Cohort Study; Cohort Analysis; Log Odds Ratios; Maximum Likelihood; Time-Lag	Time Series Regression; Cohort Analysis;	From Systematic Search
Tien, J. H.; Earn, D. J. D.	Multiple transmission pathways and disease dynamics in a waterborne pathogen model	Bulletin of Mathematical Biology	2010	Generic Water-Borne Pathogens	Compartmental Model; SIWR; R0; Second Generation Matrix; Epidemic Growth Rate; Disease Generation Times; Local Stability; Global Stability;Final Outbreak Size; Fast-Slow System; Latin Squares;	Stability Analysis;Compartmental Model with Person-to-Person Transmission; Basic Reproductive Number	From Systematic Search
Zhang, Y.; Bi, P.; Hiller, J. E.	Climate variations and Salmonella infection in Australian subtropical and tropical regions	Science of the Total Environment	2010	Salmonella	Time Series Regression with Autoregressive Models; Spearman's Correlation; Poisson Regression; Autoregressive Terms; Time-Lag; Natural Cubic Spline; Hockey Stick Model; Confounders; Goodness-of-Fit; Ordinary Least Squares ; Threshold Model; Autoregressive Adjusted Poisson Regression, Multiple Linear Regression; SARIMA	Time Series Regression with Autoregressive Models; Time Series Regression; Threshold Model;	From Systematic Search
Gani, J.; Swift, R. J.	Deterministic and stochastic models for the spread of cholera	ANZIAM Journal	2009	Vibrio cholerae	Population Dynamic Model; Forward Kolmogorov Equations; Probability Generating Function; Partial Differential Equation; Stochastic Differential Equation	Population Dynamic Model;	From Systematic Search
Joh, R. I.; Wang, H.; Weiss, H.; Weitz, J. S.	Dynamics of indirectly transmitted infectious diseases with immunological threshold	Bull Math Biol	2009	Vibrio cholerae	iSIR; Minimum Infectious Dose; Compartmental Model; SIR;SIRB; Carrying Capacity; Equilibrium Points; Bifurcation Analysis; Steady State; Asymptotic Behavior; Saddle Point; Unstable Equilibrium; Stable Equilibrium; Immunological Threshold;Holling's Type II Functional Response; Holling's Type III Functional Response; Holling's Type I Functional Response;	Compartmental Model ; Stability Analysis;	From Systematic Search
Koelle, K.	The impact of climate on the disease dynamics of cholera	Clinical Microbiology & Infection	2009	Vibrio cholerae	Non Linear Time Series Regression with Autoregressive Models; Difference Equation; Compartmental Model; Fluctuating Transmission Rate; Time-Lag	Compartmental Model; Time Series Regression with Autoregressive Models; Time Series Regression;	From Systematic Search
Loge, F. J.; Lambertini, E.; Borchardt, M. A.; Basagaoglu, H.; Ginn, T. R.	Effects of etiological agent and bather shedding of pathogens on interpretation of epidemiological data used to establish recreational water quality standards	Risk Analysis	2009	Generic Water-Borne Pathogens	Population Dynamic Model; Dose-Response Model; Beta-Poisson Model; Shedding from Bathers; Exponential Dose-Response Model; Mass-Balance Equation	Population Dynamic Model; Models Comprising Exposure-Response Relationship; Compartmental Model;	From Systematic Search
Remais, J.; Zhong, B.; Carlton, E. J.; Spear, R. C.	Model approaches for estimating the influence of time-varying socio-environmental factors on macroparasite transmission in two endemic regions	Epidemics	2009	Schistosoma japonicum	Population Dynamic Model; Cross Sectional Survey; Rainfall-Runoff Model; Scale-Dependent Correlation; Delayed Differential Equations;	Integrated, Modular Empirical/Bio-Physical Model; Population Dynamic Model; Survey/Surveillance/Sampling	From Systematic Search
Sasaki, Satoshi Suzuki, Hiroshi Fujino, Yasuyuki Kimura, Yoshinari Cheelo, Meetwell	Impact of drainage networks on cholera outbreaks in Lusaka, Zambia	American Journal of Public Health	2009	Vibrio cholerae	GIS;Spearman Rank Correlation; Kriging Analysis;Time Series Regression;Choropleth Map;	GIS;Time Series Regression; Descriptive Statistics	Knonw to the authors
Soller, J.	The potential implications of person-to-person transmission of viral infection for US EPA's Groundwater Rule	Journal of Water and Health	2009	Generic Water-Borne Pathogens; Rotavirus	Person-to-Person Transmission; Microbial Risk Assessment; Median Value Analysis; Sensitivity Analysis;Uncertainty Analysis; Compartmental Model; Environmental Processes ; Beta-Poisson Model; Dose- Response Model; Delay Process; Groundwater Rule	Compartmental Model with Person-to-Person Transmission; Models Comprising Exposure-Response Relationship;	From Systematic Search
Yang, J.; Zhao, Z.; Li, Y.; Krewski, D.; Wen, S. W.	A multi-level analysis of risk factors for Schistosoma japonicum infection in China	International Journal of Infectious Diseases	2009	Schistosoma japonicum	Cross Sectional Survey ; Multi-Level Modeling; Logistic Regression; Hierarchical Structure of Data; Variance Component Analysis;Random-Intercept ; Intra-Class Correlation; Risk Factors;	Multi-Level Modeling;Time Series Regression	From Systematic Search
Codeço, C. T.; Lele, S.; Pascual, M.; Bouma, M.; Ko, A. I.	A stochastic model for ecological systems with strong nonlinear response to environmental drivers: Application to two water-borne diseases	Journal of the Royal Society Interface	2008	Leptospira; Vibrio cholerae	Threshold Model;Theory of Estimating Functions; Likelihood-Based Inference; Logistic Function Proportion in the Mixture; Objective Function; Parametric Bootstrap Approach;Poisson Regression; Extrinsic Forcing;Theory of Probabilistic Mixtures of Distributions ; Parametric Bootstrap	Threshold Model; Probabilistic Model; Time Series Regression;	From Systematic Search
Constantin de Magny, G.; Murtugudde, R.; Sapiano, M. R.; Nizam, A.; Brown, C. W.; Busalacchi, A. J.; Yunus, M.; Nair, G. B.; Gil, A. I.; Lanata, C. F.; Calkins, J.; Manna, B.; Rajendran, K.; Bhattacharya, M. K.; Huq, A.; Sack, R. B.; Colwell, R. R.	Environmental signatures associated with cholera epidemics	PNAS	2008	Vibrio cholerae	GLM; Quasi- Poisson GLM; Regression Analysis; Remote Sensing;	Time Series Regression; Remote Sensing	From Systematic Search
Dyble, J.; Bienfang, P.; Dusek, E.; Hitchcock, G.; Holland, F.; Laws, E.; Lerczak, J.; McGillicuddy, D. J., Jr.; Minnett, P.; Moore, S. K.; O'Kelly, C.; Solo-Gabriele, H.; Wang, J. D.	Environmental controls, oceanography and population dynamics of pathogens and harmful algal blooms: connecting sources to human exposure	Environmental Health: A Global Access Science Source	2008	Pathogens and harmful algal blooms	Bio-Physical Model; Stommel Diagrams; Data Assimilation; Lagrangian Modelling; Observing System Simulation Experiments; Dose-Response Model; Total Maximum Daily Loads; Conceptual Source-Receptor Model; Hydrodynamic Transport; Land Use Model	Integrated, Modular Empirical/Bio-Physical Model;Hydrodynamic Model; Models Comprising Exposure-Response Relationship;Population Dynamics;	From Systematic Search
Emch, Michael Feldacker, Caryl Yunus, Mohammad Streatfield, Peter Kim DinhThiem, Vu Canh, Do Gia Ali, Mohammad Yunis, Mohammed	Local environmental predictors of cholera in Bangladesh and Vietnam	American Journal of Tropical Medicine and Hygiene	2008	Vibrio cholerae	Summary Statistics; Bivariate Statistical Model; Multivariate Statistical Model; Probit Model; Wald Chi-Squared; Log-Likelihood; Time-Lag; z Statistics;	Multivariate Statistical Model	Knonw to the authors
Osei, F. B.; Duker, A. A.	Spatial dependency of V. cholera prevalence on open space refuse dumps in Kumasi, Ghana: a spatial statistical modelling	International Journal of Health Geographics	2008	Vibrio cholerae	GIS; Cluster Analysis; Geographic Correlation; Spatial Scan Statistics; Regression Analysis; Spatial Lag Variable; Autoregressive Terms; Spatial Error Variable; Maximum Likelihood; Model Specification; Model Selection;Poisson Model; Bernoulli Model;Langrage Multiplier; Spatial Lag; Error Models; Ordinary Least Squares ;Morans'I;Global Positioning System;	Cluster Analysis/Spatial Correlation Analysis; Spatial Time Series Regression;Time Series Regression; GIS; Time Series Regression with Autoregressive Models	From Systematic Search
Pande, S.; Keyzer, M. A.; Arouna, A.; Sonneveld, B. G.	Addressing diarrhea prevalence in the West African Middle Belt: social and geographic dimensions in a case study for Benin	International journal of health geographics	2008	Diarrheal Pathogens	Participatory Modelling; Community-Based Approaches; Mixed Effect Logit Regression; Survey;Qualitative Assessment;Variance Decomposition;Simulation/Monte Carlo;Mixed-Effect Logit;Descriptive Statistics;Policy Intervention Simulation;	Survey/Surveillance/Sampling; Time Series Regression; Participatory Modelling;	From Systematic Search
Turbow, D. J.; Kent, E. E.; Jiang, S. C.	Web-based investigation of water associated illness in marine bathers	Environmental Research	2008	Generic Water-Borne Pathogens	GIS ; Chloropleth Map;Internet-Based Methods; Internet-Based Survey; GIS;Spatial Analysis; Descriptive Statistics;	Survey/Surveillance/Sampling; GIS	From Systematic Search
Wagner, T.; Benbow, M. E.; Brenden, T. O.; Qi, J.; Johnson, R. C.	Buruli ulcer disease prevalence in Benin, West Africa: associations with land use/cover and the identification of disease clusters	International journal of health geographics	2008	Buruli ulcer	GIS; Remote Sensing; Wetness Index; Map-based Covariates; Negative Binomial Models;Random Effect;AIC;AICc ;Multicollinearity; Model Selection; Semivariogram of the Residuals;Spatial Scan Statistics; Spatial Clusters; Likelihood Ratio Tests	Cluster Analysis/Spatial Correlation Analysis; GIS; Remote Sensing; Spatial Time Series Regression;Time Series Regression;	From Systematic Search
Constantin de Magny, G.; Guegan, J. F.; Petit, M.; Cazelles, B.	Regional-scale climate-variability synchrony of cholera epidemics in West Africa	BMC Infectious Diseases	2007	Vibrio cholerae	Wavelet Analysis; Time Series Regression with Autoregressive Models; Coherence; Phase; Power Spectrum	Wavelet Analysis; Time Series Regression with Autoregressive Models;	From Systematic Search
Eisenberg, J. N.; Scott, J. C.; Porco, T.	Integrating disease control strategies: balancing water sanitation and hygiene interventions to reduce diarrheal disease burden	American Journal of Public Health	2007	Diarrheal Pathogens	Household-Level Stochastic Model; Simulation/Monte Carlo; Conceptual Model; Discrete Event Stochastic Model; Compartmental Model; SIR; Time-Dependent Hazard for Water; Poisson Process;Compartmental Model; Agent Based Model;	Integrated, Modular Empirical/Bio-Physical Model; Compartmental Model; Simulations/Agent Based Model	From Systematic Search
Hashizume, Masahiro Armstrong, Ben Hajat, Shakoor Wagatsuma, Yukiko Faruque, Abu S G Hayashi, Taiichi Sack, David A.	Association between climate variability and hospital visits for non-cholera diarrhoea in Bangladesh: Effects and vulnerable groups	Environmental health perspectives	2007	Non-Cholerae Diarrheal Pathogens; Shigella; Salmonella; Campylobacter; Escherichia coli; Aeromonas;	Generalised Linear Poisson Regression; Surveillance; Overdispersion; Fourier Terms; Public Holidays indicator; Natural Cubic Splines; Double-Thresholds Model; Maximum Likelihood; Autoregressive Terms; Log-Linear Association; Time-Lag;	Survey/Surveillance/Sampling; Time Series Regression with Autoregressive Models; Time Series Regression;	Knonw to the authors
Hu, Wenbiao Tong, Shilu Mengersen, Kerrie Connell, Des	Weather Variability and the Incidence of Cryptosporidiosis: Comparison of Time Series Poisson Regression and SARIMA Models	Annals of Epidemiology	2007	Cryptosporidium;	Poisson Regression; SARIMA;GLM;Pearson Chi-Square Statistic; Overdispersion; Underdispersion; Time Series Regression with Autoregressive Models; Auto Regressive Term; Normality of Residuals; Autocorrelation Functions; Cross-correlation Function; AIC;	Time Series Regression;Time Series Regression with Autoregressive Models; Descriptive Statistics	Knonw to the authors
Kelly-hope, Louise A Alonso, Wladimir J Thiem, V U Dinh Anh, Dang D U C Canh, D O G I A Lee, Hyejon Smith, David L Miller, Mark A	Geographical Distribution and Risk Factors Associated With Enteric Diseases in Vietnam	American Journal of Tropical Medicine and Hygiene	2007	Enteric Diseases; Shigella; Typhoid Fever; Vibrio cholerae;	Annual Incidence Rates; Bivariate Regression Analysis; Multiple Regression Analysis; Moran's I; Bivariate Correlation; Pearson's Correlation;	GIS; Descriptive Statistics;	Knonw to the authors
Khan, R.; Phillips, D.; Fernando, D.; Fowles, J.; Lea, R.	Environmental health indicators in New Zealand: Drinking water - A case study	EcoHealth	2007	Escherichia coli; Generic Water-Borne Pathogens	Driving Force Pressure State Exposure Effect Action; Descriptive Statistics; Poisson Regression; Indicator Analysis; Integrated Model	Integrated, Modular Empirical/Bio-Physical Model;Time Series Regression	From Systematic Search
Ruiz-Moreno, D.; Pascual, M.; Bouma, M.; Dobson, A.; Cash, B.	Cholera seasonality in Madras (1901-1940): Dual role for rainfall in endemic and epidemic regions	EcoHealth	2007	Vibrio cholerae	Spatial Correlogram; Proximity Matrix; Cross Correlation Function; Time-Lag; Autocorrelation Index; Moran's I ; Local Indicator of Spatial Association; Synchrony ; Bootstrap Confidence Interval;Critical Community Size; Zero-Lag Cross-Correlation;Cross-Correlation;Time-Lag;	Cluster Analysis/Spatial Correlation Analysis;	From Systematic Search
Rushton, S. P.; Goodfellow, M.; O'Donnell, A. G.; Magee, J. G.	The epidemiology of atypical Mycobacteria diseases in northern England: A space-time clustering and Generalised Linear Modelling approach	Epidemiology and Infection	2007	Mycobacteria avium; Mycobacteria malmoense	Space-Time Cluster Analysis; GLM; K-function Analysis; Simulation/Monte Carlo; Logistic Regression Models with Presence/Absence Recorded Cases; Unconditional Logistic Regression Model;	Spatial Time Series Regression;Time Series Regression; Cluster Analysis/Spatial Correlation Analysis;	From Systematic Search
Sur, D.; Ali, M.; von Seidlein, L.; Manna, B.; Deen, J. L.; Acosta, C. J.; Clemens, J. D.; Bhattacharya, S. K.	Comparisons of predictors for typhoid and paratyphoid fever in Kolkata, India	BMC Public Health	2007	Salmonella	Generalised Estimating Equation; Odds Ratio of Disease Risk; GIS;Kriging; Disease Surveillance; Logit Link Function;	Generalised Estimating Equation ; GIS	From Systematic Search
Zhang, Y.; Bi, P.; Hiller, J. E.; Sun, Y.; Ryan, P.	Climate variations and bacillary dysentery in northern and southern cities of China	Journal of Infection	2007	Shigella	Spearman's Correlations; SARIMA; Hockey Stick Model; Threshold Model; Time-Lag;Time Series Analysis; Regression Analysis; ACF; PACF; MA; Cubic Spline; Non-Linear Hockey Stick Model	Time Series Regression; Time Series Regression with Autoregressive Models;	From Systematic Search
Altizer, S.; Dobson, A.; Hosseini, P.; Hudson, P.; Pascual, M.; Rohani, P.	Seasonality and the dynamics of infectious diseases	Ecology Letters	2006	Generic Water-Borne Pathogens	Time Delays into Continuous-Time Models; Forced Oscillators; Nonlinear Time Series Model; Quasi-Cycles ;	Review	From Systematic Search
Clements, A. C.; Lwambo, N. J.; Blair, L.; Nyandindi, U.; Kaatano, G.; Kinung'hi, S.; Webster, J. P.; Fenwick, A.; Brooker, S.	Bayesian spatial analysis and disease mapping: tools to enhance planning and implementation of a schistosomiasis control programme in Tanzania	Tropical Medicine & International Health	2006	Schistosoma haematobium; Schistosoma mansoni	GIS; Remote Sensing ; Bayesian Spatial Analysis; Binomial Logistic Regression Model; Univariable Logistic Regression; Wald's P; Collinearity; Stepwise Regression; Spatially Explicit Binomial Logistic Regression; Bayesian Geostatistical Model with Covariates; Bayesian Geostatistical Model without Covariates; Spatial Correlation on the Credible Intervals; Deviance Information Criterion;	GIS; Remote Sensing ; Spatial Time Series Regression;Time Series Regression; Bayesian Approach/Markov Chain Monte Carlo	From Systematic Search
Fefferman, N. H.; Naumova, E. N.	Combinatorial decomposition of an outbreak signature	Mathematical Biosciences	2006	Cryptosporidium; Giardia	Sequential Combinatorial Model; Probabilistic Model; Poisson Process	Probabilistic Model; Combinatorial Model	From Systematic Search
Green, C. G.; Krause, D. O.; Wylie, J. L.	Spatial analysis of campylobacter infection in the Canadian province of Manitoba	International Journal of Health Geographics	2006	Campylobacter	Spatial Smoothing; Spatial Scan Statistics; Gini Coefficient; Poisson Regression; Population Based Studies; Descriptive Statistics; Composite Animal Density Index; Lorenz Curve; Lorenz Chart; Rate Ratio ; Simulation/Monte Carlo; Cluster Analysis;	Cluster Analysis/Spatial Correlation Analysis; Spatial Time Series Regression;Time Series Regression;	From Systematic Search
Murray, R.; Uber, J.; Janke, R.	Model for estimating acute health impacts from consumption of contaminated drinking water	Journal of Water Resources Planning and Management	2006	Generic Water-Borne Pathogens	Transport Equation; Dose-Response Model; Microbial Risk Assessment; Compartmental Model; SIR ; Microbial Population Dynamics; Hydrodynamic Model; Mass and Energy Balance Equations;Darcy-Weisenbach ; Hazen-Williams Equations; EPANET;Partial Differential Equation; Mass and Energy Balance Equation	Integrated, Modular Empirical/Bio-Physical Model; Models Comprising Exposure-Response Relationship; Compartmental Model;	From Systematic Search
Soller, J. A.; Eisenberg, J. N. S.; DeGeorge, J. F.; Cooper, R. C.; Tchobanoglous, G.; Olivieri, A. W.	A public health evaluation of recreational water impairment	Journal of Water and Health	2006	Generic Water-Borne Pathogens	Compartmental Model;Fecal Coliform Simulations;Water Quality Model; Exposure Model; Dose-Response Model; Microbial Risk Assessment	Integrated, Modular Empirical/Bio-Physical Model; Compartmental Model; Models Comprising Exposure-Response Relationship;	From Systematic Search
Eisenberg, J. N.; Lei, X.; Hubbard, A. H.; Brookhart, M. A.; Colford, J. M., Jr.	The role of disease transmission and conferred immunity in outbreaks: analysis of the 1993 Cryptosporidium outbreak in Milwaukee, Wisconsin	American Journal of Epidemiology	2005	Cryptosporidium	Compartmental Model Type; Person-to-Person; Person-to-Environment; Temporarly Varying Transmission-Rate; Likelihood Function; Binomial Likelihood; MCMC; MLE; Bayesian Estimation; Profile Likelihood	Probabilistic Model; Compartmental Model with Person-to-Person Transmission; Bayesian Approach/Markov Chain Monte Carlo	From Systematic Search
Huq, A.; Sack, R. B.; Nizam, A.; Longini, I. M.; Nair, G. B.; Ali, A.; Morris, J. G., Jr.; Khan, M. N. H.; Siddique, A. K.; Yunus, M.; Albert, M. J.; Sack, D. A.; Colwell, R. R.;	Critical factors influencing the occurrence of Vibrio cholerae in the environment of Bangladesh	Applied and Environmental Microbiology	2005	Vibrio cholerae	Bimonthly Sampling; Surveillance; Microbiological Analysis; Time-Lag; Stepwise Regression ; Covariates; Poisson Regression; Multiple Regression; Bayesian Estimation; MCMC	Survey/Surveillance/Sampling; Time Series Regression; Bayesian Approach/Markov Chain Monte Carlo	From Systematic Search
Jacobsen, K. H.; Koopman, J. S.	The effects of socioeconomic development on worldwide hepatitis A virus seroprevalence patterns	International Journal of Epidemiology	2005	Hepatitis A	Age-Structured Compartmental Model ; SIR; Ordinary Least Squares ; Time Series Regression;; Compartmental Model ;Logistic Infection Rate	Compartmental Model	From Systematic Search
Koelle, K.; Pascual, M.; Yunus, Md	Pathogen adaptation to seasonal forcing and climate change	Proceedings of the Royal Society B: Biological Sciences	2005	Vibrio cholerae	SIRS; Compartmental Model; Extrinsic Drivers; Game Theory; Adaptive Dynamics; Evolution of Virulence; Resistance Traits; Invasion Fitness;	Compartmental Model; Adaptive Dynamics;	From Systematic Search
Polack, S. R.; Solomon, A. W.; Alex;er, N. D.; Massae, P. A.; Safari, S.; Shao, J. F.; Foster, A.; Mabey, D. C.	The household distribution of Trachoma in a Tanzanian village: an application of GIS to the study of Trachoma	Transactions of the Royal Society of Tropical Medicine & Hygiene	2005	Trachoma	GIS;Cluster Analysis; Logistic Regression; Kulldorff's scan statistic; Simulation/Monte Carlo; Bernoulli Model; Spatial Autocorrelation; Correlogram of the Residuals; Kriging; Regression Analysis	GIS;Cluster Analysis/Spatial Correlation Analysis; Time Series Regression;	From Systematic Search
Brooker, S.; Kabatereine, N. B.; Tukahebwa, E. M.; Kazibwe, F.	Spatial analysis of the distribution of intestinal nematode infections in Uganda	Epidemiology and Infection	2004	Ascaris lumbricoides; Trichuris Trichiura; Ancylostoma duodenale ; Necator americanus	GAM; GIS; Geostatistical Methods; Locally Weighted Regression Smoother; Semivariogram Analysis; Spatial Autocorrelation; Nonlinear Least Squares; Cross-Sectional Surveys	GIS;Survey/Surveillance/Sampling; Time Series Regression; Spatial Time Series Regression with Autoregressive Models; Cluster Analysis/Spatial Correlation Analysis;	From Systematic Search
Odoi, A.; Martin, S. W.; Michel, P.; Holt, J.; Middleton, D.; Wilson, J.	Determinants of the geographical distribution of endemic giardiasis in Ontario, Canada: A spatial modelling approach	Epidemiology and Infection	2004	Giardia	Spatial Scan Statistics; Spatial Time Series Regression; Regression Analysis; Moran's I; Correlogram; Ordinary Least Squares ; Stepwise Regression; Model Specification Diagnostics; Collinearity; Normality; Homoskedasticity; Spatial Independence of Errors; Robust Variance Estimation; Jackknife Method; Spatial Maximum Likelihood; Autoregressive Model; Autocorrelation; Schwarz;s Criterion;AIC; Simul…	Spatial Time Series Regression;Time Series Regression; Time Series Regression with Autoregressive Models; Cluster Analysis/Spatial Correlation Analysis; GIS;	From Systematic Search
Odoi, A.; Martin, S. W.; Michel, P.; Middleton, D.; Holt, J.; Wilson, J.	Investigation of clusters of giardiasis using GIS and a spatial scan statistic	International Journal of Health Geographics	2004	Giardia	GIS; Spatial Scan Statistics; Spatial Empirical Bayesian Smoothed Rates ; Poisson Model; Jenk's Optimization Classification; Spearman's Correlation; Cluster Analysis;	GIS; Cluster Analysis/Spatial Correlation Analysis; Bayesian Approach/Markov Chain Monte Carlo	From Systematic Search
Mabaso, M. L. Appleton, C. C. Hughes, J. C. Gouws, E.	The effect of soil type and climate on hookworm (Necator americanus) distribution in KwaZulu-Natal, South Africa	Tropical Medicine & International Health	2003	Necator americanus	Univariate Analysis; Pearson's r; Multivariate Correlation Analysis; GLM; Survey; Chi-Square Test;t-Test; Correlation Analysis	Time Series Regression; Survey/Surveillance/Sampling; Correlation Analysis	From Systematic Search
Brookhart, M. A.; Hubbard, A. E.; van der Laan, M. J.; Colford, J. M., Jr.; Eisenberg, J. N.	Statistical estimation of parameters in a disease transmission model: analysis of a Cryptosporidium outbreak	Statistics in Medicine	2002	Cryptosporidium	Compartmental Model (No Feedback); Person-To-Person; Temporally Varying Rate of Transmission; Binomial Conditional Distribution; Likelihood Function; Moment Estimator; Information Matrix; Profile Likelihood	Probabilistic Model/Compartmental Model with Person-to-Person Transmission;Compartmental Model	From Systematic Search
Dangendorf, F.; Herbst, S.; Reintjes, R.; Kistemann, T.	Spatial patterns of diarrhoeal illnesses with regard to water supply structures - A GIS analysis	International Journal of Hygiene and Environmental Health	2002	Diarrheal Pathogens	GIS; Descriptive Statistics; Analytical Statistical Methods; Standardsed Morbidity Ratio; Poisson Model; Spatial Autocorrelation; Moran's I; Pearson's Correlation; Partial Correlation Model; Cluster Analysis	GIS; Cluster Analysis/Spatial Correlation Analysis;Correlation Analysis	From Systematic Search
Liang, S.; Maszle, D.; Spear, R. C.	A quantitative framework for a multi-group model of Schistosomiasis japonicum transmission dynamics and control in Sichuan, China	Acta Tropica	2002	Schistosoma japonicum	Population Dynamics for Worm Burden; Population Dynamics for Snail Abundance; Multi-Group Analysis; Univariate Marginal Distributions; Simulation; Simulation/Monte Carlo; Delayed Differentail Equation;	Integrated, Modular Empirical/Bio-Physical Model; Simulations/Agent Based Model;Population Dynamics	From Systematic Search
Pascual, M.; Bouma, M. J.; Dobson, A. P.	Cholera and climate: revisiting the quantitative evidence	Microbes & Infection	2002	Vibrio cholerae	Compartmental Model; SSA and Spectral Analysis; Nonlinear Time Series Model; Linear Correlation;	Review	Knonw to the authors
Almeida, L. M.; Werneck, G. L.; Cairncross, S.; Coeli, C. M.; Costa, M. C. E.; Coletty, P. E.	The epidemiology of hepatitis A in Rio de Janeiro: Environmental and domestic risk factors	Epidemiology and Infection	2001	Hepatitis A	GLM; Complementary Log-Log Function; Rate Ratio; Multivariate Analysis; Sampling; Relative Risk	Time Series Regression; Survey/Surveillance/Sampling	From Systematic Search
Curriero, F. C.; Patz, J. A.; Rose, J. B.; Lele, S.	The association between extreme precipitation and waterborne disease outbreaks in the United States, 1948-1994	American Journal of Public Health	2001	Generic Water-Borne Pathogens	Contingency Table; Z Score; Odds Ratios; Simulation/Monte Carlo; Fisher's Exact Test; Time-Lag;Chi-Square Test	Descriptive Statistics; Simulations/Agent Based Model	From Systematic Search
Singh, R B Hales, S de Wet, N Raj, R Hearnden, M Weinstein, P	The influence of climate variation and change on diarrheal disease in the Pacific Islands	Environ Health Perspective	2001	Diarrheal Pathogens	Cross-sectional study; Poisson Regression; Regression Model; Multiple Regression; Seasonal Terms; Time-Lag; Pearson correlation	Time Series Regression; Descriptive Statistics;	Knonw to the authors
Torres Codeco, C.	Endemic and epidemic dynamics of cholera: The role of the aquatic reservoir	BMC Infectious Diseases	2001	Vibrio cholerae	Compartmental Model; SIB; Stability Analysis; Dose- Response Model;Logistic Dose Response; Forced Oscillation	Compartmental Model; Models Comprising Exposure-Response Relationship; Stability Analysis;	From Systematic Search
Borroto, R. J.; Martinez-Piedra, R.	Geographical patterns of cholera in Mexico, 1991-1996	International Journal of Epidemiology	2000	Vibrio cholerae	GIS; Spatial Autocorrelation; Moran's I; Cluster Analysis; Ecologic Double-Stratification Analysis; Rate Ratio; Moran's I	GIS; Cluster Analysis/Spatial Correlation Analysis;	From Systematic Search
Kupek, E.; de Sousa Santos Faversani, M. C.; de Souza Philippi, J. M.	The relationship between rainfall and human leptospirosis in Florianopolis, Brazil, 1991-1996	Brazilian Journal of Infectious Diseases	2000	Leptospira;	Poisson Regression	Time Series Regression;	From Systematic Search
Fuentes, M. V.; Valero, M. A.; Bargues, M. D.; Esteban, J. G.; Angles, R.; Mas-Coma, S.	Analysis of climatic data and forecast indices for human fascioliasis at very high altitude	Annals of Tropical Medicine & Parasitology	1999	Fasciola hepatica	Mt Forecast Index; Wb-Bs Forecast Index; Thornthwaite Water Budget; Aridity Index; Regression Analysis; Correlation Analysis;Ollerenshaw Index;	Time Series Regression;	From Systematic Search
Njemanze, P. C.; Anozie, J.; Ihenacho, J. O.; Russell, M. J.; Uwaeziozi, A. B.	Application of risk analysis and geographic information system technologies to the prevention of diarrheal diseases in Nigeria	American Journal of Tropical Medicine & Hygiene	1999	Diarrheal Pathogens	Probabilistic Layer Analysis; GIS; Probability of Hazard; Relative Risk ; Attributable Risk; Discriminant Function Analysis	GIS; Descriptive Statistics	From Systematic Search
